# Supplementary material for: ﻿Ctenophorahunanensis sp. nov. (Bacillariophyta) from the Yongle River in Hunan Province, China
Source: PhytoKeys. 2024 Dec 27;250:181–91. doi: 10.3897/phytokeys.250.140576 (PMC11699516; doi:10.3897/phytokeys.250.140576)
Supplement: XML Treatment for Ctenophora hunanensis [file phytokeys.250.140576-treatment1.xml]

<!DOCTYPE tp:taxon-treatment
  PUBLIC "-//TaxonX//DTD Taxonomic Treatment Publishing DTD v0 20100105//EN" "tax-treatment-NSO.dtd">
<tp:taxon-treatment xmlns:tp="http://www.plazi.org/taxpub"><tp:treatment-meta><kwd-group><label>Taxon classification</label><kwd>
              <named-content content-type="kingdom">Plantae</named-content>
            </kwd><kwd>
              <named-content content-type="order">Diptera</named-content>
            </kwd><kwd>
              <named-content content-type="family">Tipulidae</named-content>
            </kwd></kwd-group><mixed-citation publication-type="journal"><person-group><name><surname>Xiang</surname><given-names>Dong-Qin</given-names></name><name><surname>Yang</surname><given-names>Rui</given-names></name><name><surname>Rioual</surname><given-names>Patrick</given-names></name><name><surname>Zheng</surname><given-names>Yan</given-names></name><name><surname>Liu</surname><given-names>Bing</given-names></name></person-group><article-title>﻿<italic><tp:taxon-name><tp:taxon-name-part taxon-name-part-type="genus" reg="Ctenophora">Ctenophora</tp:taxon-name-part><tp:taxon-name-part taxon-name-part-type="species" reg="hunanensis">hunanensis</tp:taxon-name-part></tp:taxon-name></italic> sp. nov. (<tp:taxon-name><tp:taxon-name-part taxon-name-part-type="phylum">Bacillariophyta</tp:taxon-name-part></tp:taxon-name>) from the Yongle River in Hunan Province, China</article-title><source>PhytoKeys</source><day>27</day><month>12</month><year>2024</year><volume>250</volume><fpage>181</fpage><lpage>191</lpage><pub-id pub-id-type="doi">10.3897/phytokeys.250.140576</pub-id></mixed-citation></tp:treatment-meta><tp:nomenclature><label>﻿</label><tp:taxon-name>
            <object-id xmlns:xlink="http://www.w3.org/1999/xlink" content-type="arpha" xlink:type="simple">2F3135BC-BBD4-5344-A321-1A9BB1829F96</object-id>
            <tp:taxon-name-part taxon-name-part-type="genus" reg="Ctenophora">Ctenophora</tp:taxon-name-part>
            <tp:taxon-name-part taxon-name-part-type="species" reg="hunanensis">hunanensis</tp:taxon-name-part>
          </tp:taxon-name><tp:taxon-authority>Bing Liu &amp; Rioual</tp:taxon-authority><tp:taxon-status xmlns:xlink="http://www.w3.org/1999/xlink" xlink:type="simple">sp. nov.</tp:taxon-status><xref ref-type="fig" rid="F2">Figs 2</xref><xref ref-type="fig" rid="F3">, 3</xref><xref ref-type="fig" rid="F4">, 4</xref><xref ref-type="fig" rid="F5">, 5</xref></tp:nomenclature><tp:treatment-sec sec-type="Holotype" id="SECID0ECLAC"><title>Holotype.</title><p>Specimen circled on slide DIA2024010 (= Fig. <xref ref-type="fig" rid="F2">2B</xref>), deposited in the Herbarium of Jishou University (<named-content xmlns:xlink="http://www.w3.org/1999/xlink" content-type="dwc:institutional_code" xlink:title="Herbarium of Jishou University, Hunan, People’s Republic of China" xlink:href="http://grbio.org/institution/jishou-university" xlink:type="simple">JIU</named-content>), China. Registration: <ext-link xmlns:xlink="http://www.w3.org/1999/xlink" xlink:href="http://phycobank.org/105130" ext-link-type="uri" xlink:type="simple">http://phycobank.org/105130</ext-link>.</p></tp:treatment-sec><tp:treatment-sec sec-type="type locality" id="SECID0EWLAC"><title>Type locality.</title><p>China. Hunan Province: Anren County, Yongle River, sampling site with the coordinates <named-content xmlns:xlink="http://www.w3.org/1999/xlink" content-type="dwc:verbatimCoordinates" xlink:type="simple"><named-content content-type="geo-json" specific-use="{&#34;type&#34;:&#34;Point&#34;,&#34;coordinates&#34;:[113.599722,26.836667]}" id="NCID0E6LAC" xlink:type="simple">26°50'12"N, 113°35'59"E</named-content></named-content>, and an elevation of 123 m asl. Diatom samples collected by Bing Liu, March 24, 2024.</p></tp:treatment-sec><tp:treatment-sec sec-type="description" id="SECID0EEMAC"><title>Description.</title><p><bold><italic><abbrev xmlns:xlink="http://www.w3.org/1999/xlink" xlink:title="light microscope" id="ABBRID0ENMAC" xlink:type="simple">LM</abbrev></italic></bold> (Fig. <xref ref-type="fig" rid="F2">2</xref>). Valves lanceolate with rostrate apices. Valve dimensions (n = 30): length 48–78 μm, width 6.5–8.5 μm at center. Sternum clearly visible, gradually widening when approaching central area. Central area distinct, rectangular to square, sometimes with ghost striae. Striae parallel, uniseriate, perpendicular to central sternum, opposite one another across sternum. Stria density 13–16 in 10 μm. Areolae punctate, 20 in 10 μm. Many abnormal valves are found, all of which exhibit the asymmetry relative to the apical axis due to the V-shaped incising of valve margin only occurring at one side (Fig. <xref ref-type="fig" rid="F2">2C, E, H</xref>).</p><fig id="F2" position="float" orientation="portrait"><object-id xmlns:xlink="http://www.w3.org/1999/xlink" content-type="doi" xlink:type="simple">10.3897/phytokeys.250.140576.figure2</object-id><object-id xmlns:xlink="http://www.w3.org/1999/xlink" content-type="arpha" xlink:type="simple">F077964F-B1B9-5A20-A3C1-F4C62FC3DCAD</object-id><label>Figure 2.</label><caption><p><italic><tp:taxon-name><tp:taxon-name-part taxon-name-part-type="genus" reg="Ctenophora">Ctenophora</tp:taxon-name-part><tp:taxon-name-part taxon-name-part-type="species" reg="hunanensis">hunanensis</tp:taxon-name-part></tp:taxon-name></italic> sp. nov., <abbrev xmlns:xlink="http://www.w3.org/1999/xlink" xlink:title="light microscope" id="ABBRID0ENNAC" xlink:type="simple">LM</abbrev> × 1000 <bold>A–M</bold> thirteen valves showing a size diminution series, note three abnormal valves (<bold>C, E, H</bold>) <bold>B</bold> illustration of holotype specimen. Scale bar: 10 μm (<bold>M</bold>).</p></caption><graphic xmlns:xlink="http://www.w3.org/1999/xlink" xlink:href="phytokeys-250-181_article-140576__-g002.jpg" position="float" orientation="portrait" xlink:type="simple" id="oo_1208575.jpg"><uri content-type="original_file" xlink:type="simple">https://binary.pensoft.net/fig/1208575</uri></graphic></fig><p><bold><italic><abbrev xmlns:xlink="http://www.w3.org/1999/xlink" xlink:title="scanning electron microscope" id="ABBRID0EDOAC" xlink:type="simple">SEM</abbrev></italic></bold> (Figs <xref ref-type="fig" rid="F3">3</xref>–<xref ref-type="fig" rid="F5">5</xref>). Sternum meeting and integrated with virgae, vimines reduced in size relative to virgae. Virgae and vimines join to form square to rectangular areolae that are closed externally by complex cribra appearing as sieve-like closing plates composed of pegged struts (Fig. <xref ref-type="fig" rid="F3">3D–F</xref>). Inner openings of areolae appear rounded (Fig. <xref ref-type="fig" rid="F4">4C, D</xref>). Central area distinctive, externally a broad plain area (Fig. <xref ref-type="fig" rid="F3">3D</xref>), internally thickened around its periphery, ghost striae within (Fig. <xref ref-type="fig" rid="F4">4D</xref>). One rimoportula present at each apex, externally expressed as a simple hole (Fig. <xref ref-type="fig" rid="F3">3E, F</xref>), internally bilabiate, situated close to sternum (Fig. <xref ref-type="fig" rid="F4">4E, F</xref>). Ocellulimbus produced at each apex, typically sunken below surface of valve margin (Fig. <xref ref-type="fig" rid="F3">3E, F</xref>). Valvocopula open, lacking ornamentation, distinctly deeper than copulae (Fig. <xref ref-type="fig" rid="F5">5</xref>). On its advalvar edge, valvocopula bears a row of serrated projections, each corresponding internally to a virga (Fig. <xref ref-type="fig" rid="F5">5</xref>, three arrows). Copulae with row of poroids situated at pars media (Fig. <xref ref-type="fig" rid="F5">5</xref>, two wavy arrows).</p><fig id="F3" position="float" orientation="portrait"><object-id xmlns:xlink="http://www.w3.org/1999/xlink" content-type="doi" xlink:type="simple">10.3897/phytokeys.250.140576.figure3</object-id><object-id xmlns:xlink="http://www.w3.org/1999/xlink" content-type="arpha" xlink:type="simple">F51E4954-DFFF-5A64-85D9-F27426D49491</object-id><label>Figure 3.</label><caption><p><italic><tp:taxon-name><tp:taxon-name-part taxon-name-part-type="genus" reg="Ctenophora">Ctenophora</tp:taxon-name-part><tp:taxon-name-part taxon-name-part-type="species" reg="hunanensis">hunanensis</tp:taxon-name-part></tp:taxon-name></italic> sp. nov., external view, <abbrev xmlns:xlink="http://www.w3.org/1999/xlink" xlink:title="scanning electron microscope" id="ABBRID0EMAAE" xlink:type="simple">SEM</abbrev><bold>A</bold> normal frustule <bold>B, C</bold> two abnormal frustules <bold>D</bold> middle part, detail from <bold>A</bold> note the central area and sternum <bold>E, F</bold> details of the two apices of the valve shown in <bold>A</bold> note the complex cribrae, the external openings of the rimoportulae (one on each apex), and the ocellulimbi. Scale bars: 10 μm (<bold>A–C</bold>); 1 μm (<bold>D–F</bold>).</p></caption><graphic xmlns:xlink="http://www.w3.org/1999/xlink" xlink:href="phytokeys-250-181_article-140576__-g003.jpg" position="float" orientation="portrait" xlink:type="simple" id="oo_1208576.jpg"><uri content-type="original_file" xlink:type="simple">https://binary.pensoft.net/fig/1208576</uri></graphic></fig><fig id="F4" position="float" orientation="portrait"><object-id xmlns:xlink="http://www.w3.org/1999/xlink" content-type="doi" xlink:type="simple">10.3897/phytokeys.250.140576.figure4</object-id><object-id xmlns:xlink="http://www.w3.org/1999/xlink" content-type="arpha" xlink:type="simple">42BB3BAF-BEFF-5120-B5B2-D4F5E21B2C15</object-id><label>Figure 4.</label><caption><p><italic><tp:taxon-name><tp:taxon-name-part taxon-name-part-type="genus" reg="Ctenophora">Ctenophora</tp:taxon-name-part><tp:taxon-name-part taxon-name-part-type="species" reg="hunanensis">hunanensis</tp:taxon-name-part></tp:taxon-name></italic> sp. nov., internal view, <abbrev xmlns:xlink="http://www.w3.org/1999/xlink" xlink:title="scanning electron microscope" id="ABBRID0EYBAE" xlink:type="simple">SEM</abbrev><bold>A</bold> abnormal valve <bold>B</bold> normal valve <bold>C</bold> middle part, detail from <bold>A</bold> showing the central area <bold>D</bold> middle part, detail from <bold>B</bold> showing the central area <bold>E, F</bold> details of the apices from <bold>B</bold>. Scale bars: 10 μm (<bold>A, B</bold>); 1 μm (<bold>C–F</bold>).</p></caption><graphic xmlns:xlink="http://www.w3.org/1999/xlink" xlink:href="phytokeys-250-181_article-140576__-g004.jpg" position="float" orientation="portrait" xlink:type="simple" id="oo_1208577.jpg"><uri content-type="original_file" xlink:type="simple">https://binary.pensoft.net/fig/1208577</uri></graphic></fig><fig id="F5" position="float" orientation="portrait"><object-id xmlns:xlink="http://www.w3.org/1999/xlink" content-type="doi" xlink:type="simple">10.3897/phytokeys.250.140576.figure5</object-id><object-id xmlns:xlink="http://www.w3.org/1999/xlink" content-type="arpha" xlink:type="simple">F5A2DD34-9A2B-51F0-A4C3-C04586A3C696</object-id><label>Figure 5.</label><caption><p><italic><tp:taxon-name><tp:taxon-name-part taxon-name-part-type="genus" reg="Ctenophora">Ctenophora</tp:taxon-name-part><tp:taxon-name-part taxon-name-part-type="species" reg="hunanensis">hunanensis</tp:taxon-name-part></tp:taxon-name></italic> sp. nov., <abbrev xmlns:xlink="http://www.w3.org/1999/xlink" xlink:title="scanning electron microscope" id="ABBRID0EIDAE" xlink:type="simple">SEM</abbrev> A dissembled frustule, note the distinctive central area, open, unornamented valvocopula, on its advalvar edge, valvocopula bears a row of serrated projections, each corresponding internally to a virga (three white arrows). Copulae with row of poroids situated at pars media (two white wavy arrows). Scale bar: 10 μm.</p></caption><graphic xmlns:xlink="http://www.w3.org/1999/xlink" xlink:href="phytokeys-250-181_article-140576__-g005.jpg" position="float" orientation="portrait" xlink:type="simple" id="oo_1208578.jpg"><uri content-type="original_file" xlink:type="simple">https://binary.pensoft.net/fig/1208578</uri></graphic></fig></tp:treatment-sec><tp:treatment-sec sec-type="etymology" id="SECID0ERDAE"><title>Etymology.</title><p>Named after Hunan Province where the species was found.</p></tp:treatment-sec><tp:treatment-sec sec-type="distribution" id="SECID0EWDAE"><title>Distribution and ecology.</title><p>Known only from the type locality. The samples that included this species were scraped off the surface of stones collected in the Yongle River. Hence this is a benthic, epilithic species. The relative abundance of this new species is ca. 3%. The associated taxa include <italic><tp:taxon-name><tp:taxon-name-part taxon-name-part-type="genus" reg="Gomphonema">Gomphonema</tp:taxon-name-part><tp:taxon-name-part taxon-name-part-type="species" reg="parvulum">parvulum</tp:taxon-name-part></tp:taxon-name></italic> (Kützing) Kützing, <italic><tp:taxon-name><tp:taxon-name-part taxon-name-part-type="genus" reg="Luticola">Luticola</tp:taxon-name-part></tp:taxon-name></italic> spp., <italic><tp:taxon-name><tp:taxon-name-part taxon-name-part-type="genus" reg="Planothidium">Planothidium</tp:taxon-name-part><tp:taxon-name-part taxon-name-part-type="species" reg="frequentissimum">frequentissimum</tp:taxon-name-part></tp:taxon-name></italic> (Lange-Bertalot) Lange-Bertalot, <italic><tp:taxon-name><tp:taxon-name-part taxon-name-part-type="genus" reg="Tryblionella">Tryblionella</tp:taxon-name-part></tp:taxon-name></italic> spp., <italic><tp:taxon-name><tp:taxon-name-part taxon-name-part-type="genus" reg="Nitzschia">Nitzschia</tp:taxon-name-part></tp:taxon-name></italic> spp., among others. The following environmental parameters were measured in the field with three replications: Conductivity = 85.9 ± 0.1 μS cm<sup>-1</sup>; pH = 8.9 ± 0.1; Water temperature = 22.3 ± 0.3 °C.</p></tp:treatment-sec></tp:taxon-treatment>
